# Supplementary material for: Generation of Two-Line Restorer Line with Low Chalkiness Using Knockout of Chalk5 through CRISPR/Cas9 Editing
Source: Biology (Basel). 2024 Aug 15;13(8):617. doi: 10.3390/biology13080617 (PMC11351539; doi:10.3390/biology13080617)
Supplement: Supplementary file 1 [file biology-13-00617-s001.zip]

Archive with 3 entries (3 files):
- biology-3129278-Supplementary Table S1.xlsx
- biology-3129278-supplementary-figures.pdf
- biology-3129278-Supplymentary file S1.pdf
