# Supplementary material for: Generation of Two-Line Restorer Line with Low Chalkiness Using Knockout of Chalk5 through CRISPR/Cas9 Editing
Source: Biology (Basel). 2024 Aug 15;13(8):617. doi: 10.3390/biology13080617 (PMC11351539; doi:10.3390/biology13080617)
Supplement: Supplementary file 1 [file biology-13-00617-s001.zip › biology-3129278-Supplementary Table S1.xlsx]

## Sheet: Sheet1
Supplementary Table 1. Yield-related traits of two knockout lines of Chalk5 and 9311.
Trait	9311	TC1	TC5
PN	8.52±1.01	7.59±0.97	7.68±1.13
SN	171.22±8.37	170.22±10.55	220.33±12.91**
GN	133.38±6.21	107.89±4.09**	122.77±10.03
SSR（%）	77.90±4.04	63.38±5.22**	55.72±8.35**
KGW（g）	29.97±0.21	29.49±0.18	30.33±0.49
GY (g)	35.01±2.32	27.66±1.98**	30.84±4.00
PN, panicle number; SN, spikelet number per panicle; GN, filled grain number per panicle; SSR, seed setting ratio; KGW, thousand grain weight; GY, grain yield. ** represent significance at p< 0.01. Error bars represent the standard deviation for each line (n = 10).
